# Supplementary material for: Frequent allelic deletion at the FHIT locus associated with p53 overexpression in squamous cell carcinoma subtype of Taiwanese non-small-cell lung cancers
Source: Br J Cancer. 2004 May 4;90(12):2378–83. doi: 10.1038/sj.bjc.6601778 (PMC2409530; doi:10.1038/sj.bjc.6601778)
Supplement: Supplementary Table 1 [file 90-6601778x1.xls]

## Sheet: table1
Table 1. Characteristics of the subjects according to green-tea consumption
	Green-tea consumption (cups/day)
	Cohort 1		Cohort 2
Characteristics	<1	>5	<1	>5
No.	2614	6185	5879	5409
Age (yr), means±SD	57.4±12.1	58.2±10.7	50.7±7.5	54.2±7.0
Types of health insurance (%)
National Health Insurance	57.3	56.7	49.3	56.5
Others	42.7	43.2	50.7	43.5
Age at menarche (yr) (%)
<13	19.3	17.4	28.1	20.9
14	21.6	20.0	24.6	24.1
15	23.4	24.7	22.1	23.9
>16	35.7	37.9	25.2	31.1
Menopausal status (%)
Premenopause	37.4	30.3	50.8	32.2
Postmenopause	62.6	69.7	49.2	67.8
Parity (%)
Nulliparous	0.3	0.3	2.4	2.8
1-2	43.9	41.7	49.4	47.5
>3	55.8	58.0	48.2	49.7
Age at first birth among the parous(yr) (%)
<21	19.8	21.6	17.6	16.8
22-23	25.2	26.0	26.7	28.5
24-25	25.8	25.2	30.4	28.8
>26	29.2	27.2	25.4	25.9
Mother's history of breast cancer (%)
Presence	0.6	0.6	0.6	0.7
Absence	99.4	99.4	99.4	99.3
Smoking (%)
Never	88.5	85.1	87.9	88.1
Past	3.5	3.3	2.8	1.8
Current	8.0	11.6	9.4	10.2
Alcohol drinking (%)
Never	67.3	62.1	69.3	71.5
Past	5.0	3.7	4.2	3.8
Current	27.7	34.3	26.5	24.8
Body mass index (%)
<18.5	6.9	5.6	3.0	2.5
18.5-24.9	66.7	64.3	68.3	61.8
>25.0	26.3	30.1	28.7	35.7
Consumption frequencies of black tea (cups/day) (%)
Never	58.5	45.9	64.6	59.3
Occasionally	35.5	45.7	33.6	37.2
1-2	4.9	6.3	1.6	2.3
>3	1.2	2.1	0.3	1.2
Consumption frequencies of coffee (cups/day) (%)
Never	35.1	26.2	20.8	24.3
Occasionally	34.6	47.6	32.2	45.5
1-2	23.4	19.8	34.3	23.0
>3	6.9	6.5	12.8	7.2
