# Supplementary material for: Frequent allelic deletion at the FHIT locus associated with p53 overexpression in squamous cell carcinoma subtype of Taiwanese non-small-cell lung cancers
Source: Br J Cancer. 2004 May 4;90(12):2378–83. doi: 10.1038/sj.bjc.6601778 (PMC2409530; doi:10.1038/sj.bjc.6601778)
Supplement: Supplementary Table 2 [file 90-6601778x2.xls]

## Sheet: Sheet1
Table 2. Clinicopathologic features of 58 patients
Parameters	Number of patients
Total patients	58
Fhit protein (+)	18
p53 protein (+)	20
Sex
Male	23
Female	35
Smoking history
Positive	24
Negative	34
Histologic type
Squamous cell carcinoma	22
Adenocarcinoma	36
Sex in adenocarcinoma
Male	11
Female	25
Tumor stage
Stage I	28
Stages II & IIIA	24
Stages IIIB & IV	6
Lymph node metastasis	25
